# Supplementary material for: Synthesis of Tropine-Based Functionalized Acidic Ionic Liquids and Catalysis of Esterification
Source: Int J Mol Sci. 2022 Oct 25;23(21):12877. doi: 10.3390/ijms232112877 (PMC9656471; doi:10.3390/ijms232112877)
Supplement: Supplementary file 1 [file ijms-23-12877-s001.zip]

Archive with 1 entries (1 files):
- ijms-1946511-supplementary.pdf
